# Supplementary material for: Influence of Microplastics on Manifestations of Experimental Chronic Colitis
Source: Toxics. 2025 Aug 21;13(8):701. doi: 10.3390/toxics13080701 (PMC12390349; doi:10.3390/toxics13080701)
Supplement: Supplementary file 1 [file toxics-13-00701-s001.zip]

Archive with 1 entries (1 files):
- toxics-3787704-supplementary.pdf
